# Supplementary material for: New Building Blocks for Self-Healing Polymers
Source: Polymers (Basel). 2022 Dec 9;14(24):5394. doi: 10.3390/polym14245394 (PMC9784872; doi:10.3390/polym14245394)
Supplement: Supplementary file 1 [file polymers-14-05394-s001.zip]

Archive with 1 entries (1 files):
- polymers-2071942-SI.pdf
